# Supplementary material for: Patterns and Determinants of Ecological Uniqueness in Plant Communities on the Qinghai-Tibetan Plateau
Source: Plants (Basel). 2025 Aug 1;14(15):2379. doi: 10.3390/plants14152379 (PMC12349686; doi:10.3390/plants14152379)
Supplement: Supplementary file 1 [file plants-14-02379-s001.zip]

Archive with 1 entries (1 files):
- plants-3703423-supplementary.pdf
